# Supplementary material for: Fecal carriage of extended-spectrum beta-lactamase (ESBL)-producing Escherichia coli in South American camelids and biosecurity practices among farms in northern Italy
Source: Vet Res Commun. 2025 Jan 23;49(2):88. doi: 10.1007/s11259-025-10653-8 (PMC11757900; doi:10.1007/s11259-025-10653-8)
Supplement: Supplementary file 2 — Supplementary Material 2 [file 11259_2025_10653_MOESM2_ESM.xltx]

## Sheet: Foglio1
Farm No.	No. of samples	Region	Do you run this farm as:	For which purpose do you bred South American camelids:	Which species do you breed?	How many South American camelids are present in the herd?	Are these groups stable in their composition?	Are there any other animal species in the farm?	If yes, indicate wich animals	Do these animals have direct contact with South American camelids?	Are there socializations with other species?	Are there other farms within a 3 km radius?	Which people have on-site contact with South American camelids?	Do the animals have contact with people in other places?	Do the regular people have contact with additional animals?	Do you buy new animals regularly?	Where do purchased animals come from?	Are animals sold regularly?	Is the keeping of the stallion outsourced?	Do you perform quarantine for purchased animals?	Do you perform quarantine for animals coming back from the mating season?	Do you have a quarantine pen?	Are the animals used for reproduction /breeding?	Where are the animals mated?	Are there/have there been abortions on the farm?	Are there one or more problems in the herd from the following list?	Do you vaccinate?	Is it mandatory to wear dedicated clothing and footwear to get access to the farm?	Is there an infirmary pen?	Where does the birth take place?	Is there a monitoring for the calving?	Is special cleaning done after birth?	Do you check for malformation (atresia ani or cleft palate)?	Do you check if the cria drinks enough colostrum?	Are there/were there weak young animals on the farm?	Have any young animals died within the first 14 days after birth?	How is the consumption of antibiotics on the farm estimated?	Have antibiotics been used in the last year? How often?	Which antibiotics did you use in the last 12 months?	Did you do a microbiology investigation with or without an antibiotic susceptibility test before treating animals with antimicrobials?	How were the antibiotics administered?	How many animals do you usually treat?	For how long were the antibiotics administered?	How are antibiotic-treated animals kept?	Are there available antibiotics on the farm?	Are antibiotics used without consulting a veterinarian?
1	3	Lombardy	Hobby	Landscape management	Alpaca	4	yes, only one group	Yes	cat/ sheep/ goat/ cattle	yes	yes	yes	Family members, Farm personell	no	yes	Yes	European Union states	No	No	No	No	No	Yes	Own herd	No	Diarroea	No	No	No	In the herd	No	No	No	No	No	No	Low	No	N/A	N/A	N/A	N/A	N/A	N/A	No	No
2	9	Lombardy	Hobby	Landscape management	Llama	10	yes, only one group	Yes	dog/ fox/ poultry/ hog	yes	yes	yes	Family members	No	Yes	Yes	European Union states	Yes	No	No	No	No	Yes	Own herd	No	Diarreha	Yes	no	No	In the herd	No	No	No	No	No	No	Medium	Yes, for treating only one llama	3rd generetion of cephalosporins	No	Intramuscular injection	Only the sick one	For 7 days	In the normal group	No	No
3	15	Lombardy	Hobby	Breeding, Wool production	Alpaca	15	Yes, two groups (one for female and crias and one for the stallions)	Yes	fox	yes	yes	yes	Family members, Veterinarian	Yes	Yes	Yes	European Union states	Yes	Yes	Yes	No	No	Yes	In the stallion's farm or the external stallion is moved to the own herd	Yes	reproduction problems, sarcoptyc mange	Yes	No	No, but in case it can be created or the sick animals is sent to the Ruminant Clinic	In the herd	Yes	Disinfection of the external umbilical structures	Yes	No	Yes	Yes	Medium	No, more than a year ago	penicillin	No	Intramuscular injection	Only the sick one	For 7 days	The sick animal was treated while hospitalized	No	No
4	6	Lombardy	Sideline	Therapy animals, Trekking and events	Alpaca	6	Yes, two groups (one for female and crias and one for the stallions)	Yes	dog, cat, poultry, sheep/goat	Yes	Yes	Yes	Family members, Veterinarian, Visitors	Yes	Yes	No	Eropean Union states	No	No	No	No	No	Yes	Own herd	No	No	Yes	No	No	In the herd	No	No	No	No	No	No	Low	No	N/A	N/A	N/A	N/A	N/A	N/A	No	No
5	16	Emilia Romagna	Sideline	Wool production , Trekking and events, Breeding	Alpaca	16	Yes, two groups (one for female and crias and one for the stallions)	Yes	dog	No	Yes	Yes	Family members, Visitors	No	Yes	Yes	Eropean Union states	Yes	No	Yes	No	Yes	Yes	Own herd	No	Dental problems, Respiratory problems, Mycoplasma haemolamae	Yes	Yes	Yes	In the herd	Yes	Disinfection of the external umbilical structures	Yes	No	Yes, two years ago	No	High	Yes, when there are sick animals	Oxytetracyclin, enrlofloxacin, penicillin	No	Intramuscular injection	For the treatment of Candidatus Mycoplasma haemolamae: all the animals. For other diseases: only the sick ones	For a long time the treatment for Candidatus Mycoplasma Haemolamae	No	Yes	No
6	11	Veneto	Hobby	Wool production , Trekking and events	Alpaca	16	Yes, two groups (one for female and crias and one for the stallions)	Yes	dog, cat, pultry, sheep/goat/ cattle	No	No	Yes	Family members, Visitors	No	Yes	Yes	European Union states	Yes	No	No	No	No	Yes	Own herd	Yes	reproduction problems	Yes	No	No	In the herd	Yes	Disinfection of the external umbilical structures	Yes	No	No	No	low	No	N/A	N/A	N/A	N/A	N/A	N/A	No	No
7	21	Veneto	Hobby	Hobby	Alpaca	21	Yes, in three groups	Yes	dog, cat, fox, pultry	yes	Yes	Yes	Family members, Farm personell	No	Yes	Yes	European Union states	No	No	No	No	No	Yes	Own herd	No	Dental problems, arthitis, diarrhea, sarcoptyc mange	Yes	No	No	In the herd	Yes	No	No	No	No	No	Medium	Yes, only sick animals	penicillin	No	Intramuscular injection	Dental problems	For 7 days	No	No	No
8	17	Piemonte	Hobby	Wool production , Trekking and events	Both	17	Yes, two groups (one for female and crias and one for the stallions)	Yes	dog, pultry	yes	Yes	Yes	Family members, Visitors	No	yes	Yes	Italy	Yes	No	No	No	No	Yes	Own herd	No	Mycoplasma haemolamae	Yes	No	No	In the herd	Yes	Disinfection of the external umbilical structures	Yes	No	No	No	Medium	Yes, only sick animals	Oxytetracyclin	No	Intramuscular injection	For the treatment of Candidatus Mycoplasma haemolamae: all the animals.	For a long time the treatment for Candidatus Mycoplasma Haemolamae	No	Yes	No
9	1	Lombardy	Hobby	Hobby	Alpaca	1	Yes, in the same pen with an emu	Yes	dog, poultry, emu, sheep/goat/ cattle	Yes	Yes	Yes	Family members, Visitors	No	Yes	No	No	No	No	No	No	No	No	N/A	No	No	No	No	No	N/A	N/A	N/A	N/A	N/A	N/A	N/A	Low	No	N/A	N/A	N/A	N/A	N/A	N/A	No	No
10	20	Piemonte	Hobby	Breeding, Wool production	Alpaca	20	Yes, in 4 groups	Yes	dog, cat, pultry	No	No	Yes	Family members	No	Yes	Yes	Italy	Yes	No	No	No	No	Yes	Own herd	No	Respirator y diseases, sarcoptyc mange	Yes	No	No	In the herd	Yes	Disinfection of the external umbilical structures	Yes	No	No	No	Medium	Yes, only sick animals	penicillin	No	Intramuscular injection	Dental problems	For 7 days	No	No	No
11	5	Lombardy	Hobby	Landscape management	Both	5	yes, only one group	Yes	Dogs	Yes	Yes	Yes	Family members	No	Yes	Yes	Italy	No	No	No	No	No	No	N/A	Yes	Dicrocoelium dentriticum	Yes	No	No	No	No	No	No	No	No	No	Low	No	N/A	N/A	N/A	N/A	N/A	N/A	No	No
12	1	Piemonte	Hobby	Landscape management	Alpaca	1	Yes	No	N/A	N/A	N/A	Yes	Family members	No	Yes	Yes	No	No	No	No	No	No	No	N/A	No	Poliencephalomalacia	No	No	No	N/A	N/A	N/A	N/A	N/A	N/A	N/A	Low	No	N/A	N/A	N/A	N/A	N/A	N/A	No	No
