# Supplementary material for: Fecal carriage of extended-spectrum beta-lactamase (ESBL)-producing Escherichia coli in South American camelids and biosecurity practices among farms in northern Italy
Source: Vet Res Commun. 2025 Jan 23;49(2):88. doi: 10.1007/s11259-025-10653-8 (PMC11757900; doi:10.1007/s11259-025-10653-8)
Supplement: Supplementary file 3 — Supplementary Material 3 [file 11259_2025_10653_MOESM3_ESM.xlsx]

## Sheet: Foglio1
Farm No.	Sample ID	Growth on ESBL Chrom Agar	Maldi-TOF identification (genus/species)	Amoxicillin/clavulanic acid (resistant<19mm, susceptible ≥19, EUCAST v. 14.0)	Ampicillin (resistant<14mm, susceptible ≥14, EUCAST v. 14.0)	Cefazolin (resistant<14mm, susceptible ≥15, CLSI, 2024 a)	Ceftiofur (resistant<22mm, susceptible ≥24, EUCAST v. 14.0 )	Enrofloxacin (resistant<24mm, EUCAST v. 14.0 )	Florfenicol (resistant<14mm, susceptible ≥19, CLSI 2024, b)	Gentamicin (resistant<17mm, susceptible ≥17, EUCAST v. 14.0 )	Tetracycline (resistant<11mm, intermediate 12-14, susceptible ≥15, CLSI 2024 b)	Trimethoprim/Sulfonamid (resistant<11mm, intermediate 12-13, susceptible ≥14, EUCAST v. 14.0 )
1	1	No	/
1	2	No	/
1	3	No	/
2	4	No	/
2	5	No	/
2	6	No	/
2	7	No	/
2	8	No	/
2	9	No	/
2	10	No	/
2	11	No	/
2	12	Yes	Pseudomonas fulva
3	13	No	/
3	14	No	/
3	15	No	/
3	16	Yes	Escherichia coli, Pseudomonas koreensis	24	0	0	17	20	28	17	11	25
3	17	No	/
3	18	No	/
3	19	No	/
3	20	No	/
3	21	No	/
3	22	No	/
3	23	No	/
3	24	No	/
3	25	No	/
3	26	Yes	Pseudomonas koreensis
3	27	Yes	Pseudomonas koreensis
4	28	No	/
5	29	No	/
5	30	No	/
5	31	No	/
5	32	No	/
5	33	No	/
5	34	No	/
5	35	Yes	Escherichia coli	24	0	0	20	36	29	11	27	22
5	36	No	/
5	37	No	/
5	38	No	/
5	39	No	/
5	40	No	/
5	41	No	/
5	42	No	/
5	43	No	/
5	44	No	/
5	45	No	/
5	46	Yes	Escherichia coli	22	0	0	15	30	27	11	22	20
5	47	No	/
5	48	No	/
6	49	No	/
6	50	No	/
6	51	No	/
6	52	Yes	Pseudomonas fragi
6	53	No	/
6	54	No	/
6	55	No	/
6	56	Yes	Pseudomonas lundensis
6	57	Yes	Pseudomonas fragi
6	58	Yes	Pseudomonas fragi
6	59	No	/
6	60	No	/
6	61	No	/
6	62	Yes	Pseudomonas marginalis
6	63	No	/
6	64	Yes	Pseudomonas rhodesiae
6	65	No	/
7	66	No	/
7	67	Yes	Pseudomonas fragi
7	68	No	/
7	69	Yes	Pseudomonas fragi
7	70	No	/
7	71	No	/
7	72	Yes	Achromobacter mucicolens
7	73	No	/
7	74	No	/
7	75	No	/
7	76	No	/
7	77	Yes	Pseudomonas fulva
7	78	Yes	Pseudomonas lundensis
7	79	No	/
7	80	Yes	Pseudomonas lundensis
7	81	No	/
7	82	No	/
7	83	Yes	Pseudomonas lundensis
7	84	Yes	Pseudomonas lundensis
7	85	Yes	Pseudomonas fragi
7	86	Yes	Pseudomonas fulva
8	87	No	/
8	88	No	/
8	89	No	/
8	90	No	/
8	91	Yes	Pseudomonas taetrolens
8	92	No	/
8	93	No	/
8	94	No	/
8	95	No	/
8	96	No	/
8	97	No	/
9	98	No	/
9	99	No	/
9	100	No	/
9	101	No	/
9	102	No	/
10	109	Yes	Pseudomonas koreensis
10	110	No	/
10	111	Yes	Acinetobacter calcoaceticus
10	112	No	/
10	113	Yes	Pseudomonas koreensis
10	114	No	/
10	115	No	/
10	116	No	/
10	117	No	/
10	118	No	/
10	119	No	/
10	120	No	/
10	121	Yes	Achromobacter piechaudii
10	122	No	/
10	123	Yes	Acinetobacter calcoaceticus
10	124	Yes	Escherichia coli, Proteus mirabilis	22	20	20	19	26	22	18	14	27
11	125	No	/
12	103	No	/
12	104	No	/
12	105	No	/
12	106	No	/
12	107	No	/
12	108	No	/
